# Supplementary material for: Impact of Alternate b-Value Combinations and Metrics on the Predictive Performance and Repeatability of Diffusion-Weighted MRI in Breast Cancer Treatment: Results from the ECOG-ACRIN A6698 Trial
Source: Tomography. 2022 Mar 4;8(2):701–17. doi: 10.3390/tomography8020058 (PMC8938828; doi:10.3390/tomography8020058)
Supplement: Supplementary file 1 [file tomography-08-00058-s001.zip]

Archive with 1 entries (1 files):
- tomography-1571947-supplementary.pdf
